# Supplementary material for: New Betulin Derivatives with Nitrogen Heterocyclic Moiety—Synthesis and Anticancer Activity In Vitro
Source: Biomolecules. 2022 Oct 21;12(10):1540. doi: 10.3390/biom12101540 (PMC9599051; doi:10.3390/biom12101540)
Supplement: Supplementary file 1 [file biomolecules-12-01540-s001.zip]

Archive with 1 entries (1 files):
- biomolecules-1962847-supplementary.pdf
